# Supplementary material for: Spermatogenic Activity and Sperm Traits in Post-Pubertal and Adult Tomcats (Felis catus): Implication of Intra-Male Variation in Sperm Size
Source: Cells. 2021 Mar 11;10(3):624. doi: 10.3390/cells10030624 (PMC7998732; doi:10.3390/cells10030624)
Supplement: Supplementary file 1 [file cells-10-00624-s001.zip › Table_S1_Dataset.xlsx]

## Sheet: Hoja1
Cat code	Age (Month)	Age group	Epidydimis	Body mass (kg)	Testis mass (g)	Epididymis mass (g)	Epididymal conc. (106/ml)	Intact acrosome (%)	Active mitochondria (%)	Intact plasma membrane (%)	Intact DNA (%)	TM (%)	PM (%)	ALH (μm)	BCF (Hz)	LIN (%)	STR (%)	VAP (μm/s)	VCL (μm/s)	VSL (μm/s)	sp1%	sp2%	sp3%	sp4%	Normal sperm (%)	Head defects (%)	Midpiece defects (%)	Tail defects (%)	Proximal droplet (%)	Multiple defects (%)	Spermatogonia (%)	Primary Spermatocytes (%)	Secondary spermatocytes (%)	Round spermatids (%)	Elongated spermatids (%)	Spermatozoa (%)	SEI	SSEI	MI	ES/RS	ES/GC	RS/SC	ES/SC	GC/SC	Head length (μm)	Head width (μm)	Flagellum length (μm)	Midpiece length (μm)	Terminal piece length (μm)
G15B	7	1	sn	5.1	1.3915	0.268	15.25	93	88	93	89	36.9416	28.1787	3.49549	10.3883	37.4953	83.2976	44.7465	96.8805	40.2036	78.0069	0	21.4777	0.515464	13	1	22	55	4	5	2.47934	26.8595	0.413223	35.5372	19.0083	15.7025	13.6364	1.15152	1.32308	0.534884	0.190083	2.60606	1.39394	7.33333	4.80484	2.38344	50.9178	7.52212	3.02332
G17M	30	2	sn	3.2	1.2915	0.2905	120	93.5	66.5	86	83	83.9181	45.5166	6.93339	18.7435	48.7261	72.8765	128.48	186.608	93.9667	24.3665	24.5614	12.1832	38.8889	43.5	1.5	9.5	37.5	4.5	3.5	0.680272	11.5646	0.226757	29.932	26.7574	30.839	2.94785	10.4615	2.58824	0.893939	0.267574	10.1538	9.07692	33.9231	4.78572	2.46104	48.0385	7.516	3.26752
G18M	8	1	dx	5.2	0.9345	0.2475	35.625	94.5	70	79	96.5	33.9408	24.1458	4.09622	12.0403	37.9564	76.9354	58.9364	113.456	49.3579	79.9544	0.22779	14.8064	5.01139	8	0	11.5	73	5.5	2	1.84332	20.2765	1.84332	28.1106	24.8848	23.0415	15.6682	1.47059	1.38636	0.885246	0.248848	1.79412	1.58824	6.38235	4.59476	2.3206	55.188	7.4206	4.70572
G19M	9	1	dx	4.352	1.329	0.24	7.5	88.5	73.5	89.5	58.5	60.6357	55.0122	5.20002	15.1185	52.9752	89.6119	91.9896	152.287	84.8458	47.1883	0.733496	28.3619	23.7164	49	1.5	17.5	28	2.5	1.5	1.29534	17.0984	0.777202	33.9378	30.829	16.0622	7.51295	2.13793	1.98485	0.908397	0.30829	4.51724	4.10345	13.3103	4.95164	2.51488	51.0648	7.5488	4.01932
G17B	8	1	sn	4.1	1.3935	0.251	41.25	86	73.5	82.5	97	73.5247	65.5502	4.90987	15.8657	54.4319	90.4846	86.3764	136.387	78.9787	36.0447	3.66826	39.075	21.2121	33	0.5	22.5	21.5	17	5.5	2.05882	10	0.588235	39.4118	29.4118	18.5294	6.47059	2.86364	3.94118	0.746269	0.294118	6.09091	4.54545	15.4545	5.17608	2.59868	52.034	7.6782	4.33668
G18B	30	2	dx	4.5	1.945	0.328	102.375	82	58.5	65.5	93	53.9724	46.6052	5.43373	15.3094	51.5399	87.852	94.7166	158.479	86.9745	54.0675	0.496032	22.7183	22.7183	41.5	3.5	8.5	31	8	7.5	1.2285	10.8108	0.4914	39.0663	26.2899	22.113	3.9312	5.625	3.61364	0.672956	0.262899	9.9375	6.6875	25.4375	5.21824	2.69464	51.9233	7.45828	3.43464
G20M	36	2	sn	4.2	1.4275	0.2915	64.75	91	55	79	96	43.3325	39.429	6.21901	16.9682	57.2463	88.5941	113.612	171.083	103.895	59.8053	2.92072	8.62309	28.6509	39	1.5	14	26.5	14.5	4.5	1.18483	12.5592	0.947867	37.4408	23.2227	24.6445	3.31754	7.42857	2.98113	0.620253	0.232227	11.2857	7	30.1429	4.60348	2.56928	52.7513	7.89588	4.31244
G21M	9	1	dx	4.5	1.1875	0.2775	41.75	83	57.5	79	93	75.133	55.5851	7.13974	18.5671	58.7966	83.5329	133.09	185.322	113.914	32.1809	17.1543	9.30851	41.3564	18.5	10.5	13	51.5	4	2.5	1.27877	10.4859	0	34.2711	25.5754	28.3887	3.32481	8.53846	3.26829	0.746269	0.255754	10.3077	7.69231	30.0769	4.5878	2.4934	54.8348	7.72268	4.68424
G22M	12	2	sn	4	0.6745	0.208	31.5	89.5	56	87	90	54.5627	53.8023	5.72186	17.7791	64.8435	94.4003	106.817	151.535	102.314	49.2395	0.760456	20.9125	29.0875	29	3.5	15.5	31.5	4	16.5	1.5625	23.8281	0.390625	41.7969	21.4844	10.9375	12.8906	0.848485	1.7541	0.514019	0.214844	3.24242	1.66667	7.75758	5.15456	2.21488	53.3645	7.8794	4.43868
G19B	9	1	dx	4.3	1.536	0.2675	101.5	88.5	67.5	87.5	92	60.9756	49.561	6.02707	18.6985	59.7239	86.0989	109.693	152.602	95.9329	47.5122	5.7561	15.122	31.6098	41.5	1.5	8	28	16	5	0.862069	15.5172	0.574713	36.7816	20.977	25.2874	6.03448	4.19048	2.37037	0.570312	0.20977	6.09524	3.47619	16.5714	4.76548	2.60012	53.0151	7.56336	4.48536
G20B	18	2	sn	4.6	1.0775	0.3395	75	96	71	86.5	92	34.6424	30.2945	4.85709	15.4285	47.7439	85.9931	84.4532	145.652	74.783	72.0898	0.841515	15.2875	11.7812	15	0.5	5.5	76	0.5	2.5	3.30033	12.8713	1.32013	32.3432	37.9538	12.2112	7.59076	1.6087	2.51282	1.17347	0.379538	4.26087	5	13.1739	4.65084	2.31956	51.123	7.81308	4.46456
G22B	18	2	sn	4.8	2.1405	0.4015	118.75	86.5	74.5	85.5	98	55.7998	48.2295	5.14695	12.8253	48.4084	88.7407	69.1906	125.818	62.6776	58.3639	0.4884	33.4554	7.69231	33.5	0.5	18	37	3	8	1.7094	13.9601	0.2849	35.0427	32.1937	16.8091	5.41311	3.10526	2.5102	0.918699	0.321937	6.47368	5.94737	18.4737	5.07104	2.39484	53.945	8.15424	5.44136
G25M	8	1	dx	4.1	1.263	0.2565	48.125	84.5	68.5	81	98	80.7214	68.6567	5.93773	16.0066	53.4292	89.3973	105.415	172.9	96.455	26.8657	1.99005	28.3582	42.7861	52	1.5	7.5	30.5	4	4.5	0.787402	10.4987	0.262467	34.9081	26.2467	27.2966	2.88714	9.45455	3.325	0.75188	0.262467	12.0909	9.09091	34.6364	5.27064	2.40068	53.6526	7.78224	3.84624
G26M	10	1	sn	3.35	1.019	0.3905	35	80	55.5	80.5	84	57.5296	52.7919	5.53172	18.1287	60.9049	92.2379	101.471	150.656	93.9846	46.7005	2.19966	27.9188	23.181	34	3.5	25.5	14.5	8	14.5	0.606061	16.0606	0.606061	36.0606	33.9394	12.7273	4.24242	3	2.24528	0.941176	0.339394	8.5	8	23.5714	4.59644	2.51792	51.0584	8.01364	4.81404
G27M	22	2	dx	4.7	1.867	0.2905	135	78.5	58.5	76	92	81.1143	67.4221	5.48516	14.9474	48.5055	88.8388	95.9793	171.995	87.153	30.6893	1.322	35.9773	32.0113	63.5	1.5	9	18	4.5	3.5	1.07527	16.3978	0.537634	28.4946	25.8065	27.6882	5.37634	5.15	1.7377	0.90566	0.258065	5.3	4.8	18.6	5.33188	2.30608	52.9256	7.78864	3.79028
G31M	7	1	dx	3.5	1.135	0.2495	39.375	89.5	61	83.5	88.5	88.9688	51.7986	8.14048	18.8446	52.596	74.5162	148.59	206.856	109.668	16.0671	34.5324	8.03357	41.3669	47	1.5	14	26	6	5.5	3.25444	11.2426	0.295858	37.8698	23.3728	23.9645	3.25444	7.36364	3.36842	0.617188	0.233728	11.6364	7.18182	30.7273	5.02476	2.40664	53.9263	7.75272	3.8714
[truncated: 19 more columns]
